# Supplementary material for: β-Galactosidase- and Photo-Activatable Fluorescent Probes for Protein Labeling and Super-Resolution STED Microscopy in Living Cells
Source: Molecules. 2024 Jul 30;29(15):3596. doi: 10.3390/molecules29153596 (PMC11314211; doi:10.3390/molecules29153596)
Supplement: Supplementary file 1 [file molecules-29-03596-s001.zip]

Archive with 1 entries (1 files):
- molecules-3096062-supplementary.pdf
